# Supplementary material for: Heat Acclimation Does Not Protect Trained Males from Hyperthermia-Induced Impairments in Complex Task Performance
Source: Int J Environ Res Public Health. 2019 Feb 28;16(5):716. doi: 10.3390/ijerph16050716 (PMC6427404; doi:10.3390/ijerph16050716)
Supplement: Supplementary file 1 [file ijerph-16-00716-s001.zip]

Archive with 1 entries (1 files):
- ijerph-446330-supplementary.xlsx
