# Supplementary material for: Heat Acclimation Does Not Protect Trained Males from Hyperthermia-Induced Impairments in Complex Task Performance
Source: Int J Environ Res Public Health. 2019 Feb 28;16(5):716. doi: 10.3390/ijerph16050716 (PMC6427404; doi:10.3390/ijerph16050716)
Supplement: Supplementary file 1 [file ijerph-16-00716-s001.zip › ijerph-446330-supplementary.xlsx]

## Sheet: Complex motor
	subject1	subject2	subject3	subject4	subject5	subject6	subject7	subject8	subject9	subject10	subject11	subject12	subject13
Baseline_Day_0	69.5833	71.8802	72.0937	64.8385	71.6562	69.724	67.2867	73.6682	76.9079	64.8594	73.1746	67.7396	67.1065
Hyper_Day_0	67.6146	69.1941	64.4555	55.875	68.026	70.9792	48.86	70.4441	73.4375	62.5843	74.9115	61.8594	39.3099
Baseline_Day_14	71.8125	73.2785	75.0843	65.501	71.3229	71.7235	70.6354	76.875	78.8125	69.224	77.0833	70.0156	69.6615
Hyper_Day_14	73.4219	74.2188	54.9953	52.4115	60.1094	70.1406	37.3722	58.8542	75.4375	68.099	79.6875	61.3542	34.6181
Baseline_Day_28	74.9083	73.7358	74.7708	63.9468	75.8383	71.2292	69.2758	75.377	77.7415	67.8333	77.1648	67.4306	71.1023
Hyper_Day_28	74.4635	76.0355	58.7007	46.7656	70.0625	73.2865	41.9219	54.526	75.9479	73.1927	76.5	59.5597	39.375

## Sheet: Combined motor-cognitive
	subject1	subject2	subject3	subject4	subject5	subject6	subject7	subject8	subject9	subject10	subject11	subject12	subject13
Baseline_Day_0	72.3365	92.9934	71.8087	75.7576	93.1042	88.7229	78.6343	71.1702	92.3259	82.5932	97.9288	84.8658	95.4714
Hyper_Day_0	62.2723	84.3746	71.1761	72.0921	98.3842	93.4915	78.7654	90.0326	90.8568	65.466	97.5837	81.9553	76.3865
Baseline_Day_14	83.5979	97.258	75.1113	56.009	97.3034	79.9326	72.7152	81.2606	81.8311	70.0705	97.7296	82.4295	96.7162
Hyper_Day_14	76.0689	93.8095	73.2942	59.0005	85.475	96.3458	69.6753	80.5382	92.033	82.8178	96.8123	92.8428	73.8779
Baseline_Day_28	79.1861	92.3131	72.6359	78.7702	97.7032	87.2628	81.2082	95.2234	82.2107	88.1872	98.7178	93.5053	97.5452
Hyper_Day_28	86.8293	92.7564	71.2403	81.2198	88.3589	90.3053	74.9216	82.9592	87.4873	87.107	98.7925	84.9251	87.1456

## Sheet: Simpel motor
	subject1	subject2	subject3	subject4	subject5	subject6	subject7	subject8	subject9	subject10	subject11	subject12	subject13
Baseline_Day_0	98.4376	95.7661	93.6182	95.8602	98.0606	97.0236	96.6132	95.3624	98.7988	97.4293	97.6662	97.5272	96.3284
Hyper_Day_0	94.7857	93.2365	95.9912	91.7402	96.6802	98.6315	93.3971	96.1122	97.2584	96.8078	97.6573	95.704	61.9205
Baseline_Day_14	97.8368	98.1117	94.3108	96.1696	97.579	98.4276	97.642	98.042	95.8822	97.5199	97.8996	94.7022	97.0304
Hyper_Day_14	92.5692	98.2114	87.085	92.5612	96.7744	97.8765	78.2188	91.4954	98.0393	96.189	98.3955	96.5167	75.7167
Baseline_Day_28	97.5681	95.5555	95.4185	96.6974	98.1665	94.7178	95.9839	97.3337	98.659	97.5474	97.6983	96.8974	97.2198
Hyper_Day_28	97.5644	94.332	79.8941	93.233	96.2287	96.5575	86.2447	91.4086	97.3391	98.4118	97.7761	96.8648	81.778

## Sheet: Simple cognitive
	subject1	subject2	subject3	subject4	subject5	subject6	subject7	subject8	subject9	subject10	subject11	subject12	subject13
Baseline_Day_0	94.9061	96.7357	97.6704	92.761	99.3744	96.7335	100	100	99.0073	98.4615	99.5349	100	98.2456
Hyper_Day_0	98.5366	93.0806	100	90.0876	100	97.786	100	99.2945	98.854	94.6389	99.1667	100	81.4783
Baseline_Day_14	96.5024	97.9607	96.2745	94.8866	100	97.3656	97.433	98.3897	98.4375	100	100	100	99.661
Hyper_Day_14	100	94.8094	98.3059	95.3365	98.5507	95.5567	99.7368	99.4872	96.0733	97.8282	100	98.1693	99.6429
Baseline_Day_28	97.3765	99.8252	96.8	92.5137	98	97.8752	98.7179	96.4504	99.6825	99.7101	100	97.6621	96.6922
Hyper_Day_28	96.875	96.0888	93.6063	91.7558	99.8246	92.1224	91.5759	95.5438	98.0707	98.0769	99.2308	97.1084	95.5903

## Sheet: Core temperature
	subject1	subject2	subject3	subject4	subject5	subject6	subject7	subject8	subject9	subject10	subject11	subject12	subject13
Baseline_Day_0	37.5	37.1	37.8	37.2	37.5	37	37.4	37.7	37.4	37.6	37.9	38	38.1
Hyper_Day_0	40.3	40.7	40.3	39.7	40.6	40	39.5	40.3	40.4	40.5	40	39.7	39.7
Baseline_Day_14	37.3	37.2	37.4	36.6	37.2	36.9	37.2	37.3	36.9	37.1	37.3	37.3	37.7
Hyper_Day_14	39.8	40.6	40	39.5	41	39.9	39.6	40.3	40.8	40	40	40.1	40.3
Baseline_Day_28	37	36.8	37.3	36.9	37.2	36.9	37.2	37.4	36.5	36.7	37.3	37.2	37.4
Hyper_Day_28	40	40.1	39.6	40	40.5	40	39.8	40	40.4	40	40.1	40.2	40

## Sheet: Body Mass
	subject1	subject2	subject3	subject4	subject5	subject6	subject7	subject8	subject9	subject10	subject11	subject12	subject13
Baseline_Day_0	73.7	69.1	90.2	80.7	72.1	92.5	80.9	80.2	79.3	85.1	77.1	80	77.4
Hyper_Day_0	73	69.2	89.4	80.3	72.2	91.1	80.1	79.5	78.2	85.1	77.1	79.5	77.2
Baseline_Day_14	74.9	68.9	90.4	81.3	71.5	91	80.7	79.9	78.3	86.5	77.3	80.1	77.1
Hyper_Day_14	74.1	68.8	90.1	81.1	70.9	89.5	80	78.5	77.8	87.5	77	79.9	76.6
Baseline_Day_28	74.6	68.2	88.6	82.2	70.5	89.8	81.3	79.4	78	85.9	76.6	80.1	76.5
Hyper_Day_28	73.5	67.7	88.2	82.3	69.9	87.4	80.2	78	77.1	86.3	76.3	79.8	75.7

## Sheet: Urine specific gravity
	subject1	subject2	subject3	subject4	subject5	subject6	subject7	subject8	subject9	subject10	subject11	subject12	subject13
Baseline_Day_0	1030	1006	1006	1026	1008	1004		1029	1023	1020	1018	1011
Hyper_Day_0	1027	1008		1023	1020	1005	1012	1030	1021	1022	1029	1011
Baseline_Day_14	1005	1010	1004	1023	1018	1005	1016	1005	1024	1007	1021	1003	1003
Hyper_Day_14	1007	1017		1023	1016	1006	1024	1009	1023	1004	1024	1012	1011
Baseline_Day_28	1020	1007	1003	1025	1014	1019		1010	1020	1027	1027	1008	1010
Hyper_Day_28	1015	1007	1004	1026	1016	1007	1028	1021	1012	1004	1028	1011	1012

## Sheet: Heart rate
	subject1	subject2	subject3	subject4	subject5	subject6	subject7	subject8	subject9	subject10	subject11	subject12	subject13
Baseline_Day_0	63	65	71	64	60	50	67	70	44	65	90	57	76
Hyper_Day_0	124	118	134	135	129	129	135	127	143	143	139	142	107
Baseline_Day_14	60	75	57	64	66	57	64	62	44	65	94	58	72
Hyper_Day_14	127	111	118	126	127	129	131	123	134	138	139	124	115
Baseline_Day_28	61	64	56	63	52	56	66	66	40	60	71	55	76
Hyper_Day_28	123	112	109	125	119	124	130	102	116	131	130	116	116

## Sheet: Thermal comfort
	subject1	subject2	subject3	subject4	subject5	subject6	subject7	subject8	subject9	subject10	subject11	subject12	subject13
Baseline_Day_0	0	0	0	0	0	0	1	1	0.5	1	0.5	0	0
Hyper_Day_0	3	3	3	3	3	3	3	3	3	3	3	3	2.5
Baseline_Day_14	0	0	0	0	0	0	0	0.5	0	0.5	0	0.5	0.5
Hyper_Day_14	3	3	3	3	3	3	2	3	3	3	3	3	3
Baseline_Day_28	0	0	0	0	0	0.5	0	0	0	0.5	0	0.5	1
Hyper_Day_28	3	3	3	3	2.5	3	2.5	3	3	3	3	3	3

## Sheet: Thermal sensation
	subject1	subject2	subject3	subject4	subject5	subject6	subject7	subject8	subject9	subject10	subject11	subject12	subject13
Baseline_Day_0	1	1	1	1	1	2	2	1	1	2	1	2	1
Hyper_Day_0	3	3	3	3	3	3	3	3	3	3	3	3	2
Baseline_Day_14	2	1	1	1	2	1	1	1	1	1	1	1	1
Hyper_Day_14	3	3	3	3	3	3	3	3	3	3	3	3	3
Baseline_Day_28	1	1	2	1	1	1	1	1	1	1	0	1	0
Hyper_Day_28	3	3	3	3	3	3	3	2	3	3	3	3	3
